# Supplementary material for: Characterisation of a cysteine protease from poultry red mites and its potential use as a vaccine for chickens
Source: Parasite. 2021 Feb 3;28:9. doi: 10.1051/parasite/2021005 (PMC7863971; doi:10.1051/parasite/2021005)
Supplement: Supplementary file 1 — Supplementary Table. List of cysteine protease genes used for the phylogenetic analysis in Figure 1. [file parasite-28-9-s1.zip]

Archive with 3 entries (3 files):
- parasite200142-1-olm/~$bles_R1-2.docx
- parasite200142-1-olm/Supplementary_table_R1.xlsx
- parasite200142-1-olm/Tables_R1-2.pdf
