# Supplementary material for: Characterisation of a cysteine protease from poultry red mites and its potential use as a vaccine for chickens
Source: Parasite. 2021 Feb 3;28:9. doi: 10.1051/parasite/2021005 (PMC7863971; doi:10.1051/parasite/2021005)
Supplement: Supplementary file 1 — Supplementary Table. List of cysteine protease genes used for the phylogenetic analysis in Figure 1. [file parasite-28-9-s1.zip › parasite200142-1-olm/Supplementary_table_R1.xlsx]

## Sheet: Supplementary table 1
	Supplementary Table 1. The cysteine protease genes used for the analyses in this study
	Accession No.	GenBank	Product	Species
1	AB255051	Haemaphysalis longicornis HlCath mRNA for Longipain, complete cds	Longipain	Haemaphysalis longicornis
2	AB490783	Haemaphysalis longicornis HlCPL-A mRNA for cysteine protease, complete cds	cysteine protease	Haemaphysalis longicornis
3	EF428206	Ixodes ricinus cathepsin B-like cysteine protease form 1 mRNA, complete cds	cathepsin B-like cysteine protease form 1	Ixodes ricinus
4	EU128750	Ixodes ricinus cathepsin C precursor, mRNA, complete cds	cathepsin C precursor	Ixodes ricinus
5	AF227957	Boophilus microplus cathepsin L-like proteinase precursor (Cl1) mRNA, complete cds	cysteine proteinase; preprotein	Boophilus microplus
6	EF428205	Ixodes ricinus cathepsin L-like cysteine protease mRNA, complete cds	cathepsin L-like cysteine protease	Ixodes ricinus
7	MUJZ01063510	Euroglyphus maynei isolate Arlian Lab scaffold1496, whole genome shotgun sequence	Group 1 mite allergen-like protein (Cysteine protease)	Euroglyphus maynei
8	XM_002403608	Ixodes scapularis midgut cysteine proteinase, putative, mRNA	midgut cysteine proteinase, putative	Ixodes scapularis
9	XM_003494096	PREDICTED: Bombus impatiens digestive cysteine proteinase 1 (LOC100744111), mRNA	digestive cysteine proteinase 1	Bombus impatiens
10	XM_027344408	PREDICTED: Dermatophagoides pteronyssinus digestive cysteine proteinase 2-like (LOC113794300), mRNA	digestive cysteine proteinase 2-like	Dermatophagoides pteronyssinus
11	XM_013556714	PREDICTED: Lingula anatina digestive cysteine proteinase 2-like (LOC106174935), mRNA	digestive cysteine proteinase 2-like	Lingula anatina
12	XM_018640217	PREDICTED: Metaseiulus occidentalis cathepsin S (LOC108864476), mRNA	cathepsin S	Metaseiulus occidentalis
13	XM_003745093	PREDICTED: Metaseiulus occidentalis counting factor associated protein D (LOC100900598), mRNA	counting factor associated protein D	Metaseiulus occidentalis
14	XM_018640260	PREDICTED: Metaseiulus occidentalis digestive cysteine proteinase 2 (LOC100900885), mRNA	digestive cysteine proteinase 2	Metaseiulus occidentalis
15	XM_003744066	PREDICTED: Metaseiulus occidentalis digestive cysteine proteinase 2 (LOC100901549), mRNA	digestive cysteine proteinase 2	Metaseiulus occidentalis
16	XM_016073987	PREDICTED: Parasteatoda tepidariorum digestive cysteine proteinase 2-like (LOC107456195), mRNA	digestive cysteine proteinase 2-like	Parasteatoda tepidariorum
17	XM_025255084	PREDICTED: Pomacea canaliculata digestive cysteine proteinase 2-like (LOC112574198), mRNA	digestive cysteine proteinase 2-like	Pomacea canaliculata
18	XM_014811466	PREDICTED: Priapulus caudatus digestive cysteine proteinase 1-like (LOC106808657), mRNA	digestive cysteine proteinase 1-like	Priapulus caudatus
19	XM_017622247	PREDICTED: Rhagoletis zephyria digestive cysteine proteinase 1 (LOC108367595), mRNA	digestive cysteine proteinase 1	Rhagoletis zephyria
20	XM_015930175	PREDICTED: Tetranychus urticae digestive cysteine proteinase 2 (LOC107363014), mRNA	digestive cysteine proteinase 2	Tetranychus urticae
21	XM_015932208	PREDICTED: Tetranychus urticae digestive cysteine proteinase 2-like (LOC107364776), mRNA	digestive cysteine proteinase 2-like	Tetranychus urticae
22	KR697573	Dermanyssus gallinae peptidase C1A cysteine proteinase-1 mRNA, complete cds	peptidase C1A cysteine proteinase-1	Dermanyssus gallinae
23	HZ459284	WO 2015182754-A/1: Method for controlling red mite and proteins used therein	–	Dermanyssus gallinae
24	XM_022808259	PREDICTED: Varroa destructor digestive cysteine proteinase 2-like (LOC111251581), mRNA	digestive cysteine proteinase 2-like	Varroa destructor
25	XM_022835169	PREDICTED: Varroa jacobsoni digestive cysteine proteinase 2-like (LOC111261566), mRNA	digestive cysteine proteinase 2-like	Varroa jacobsoni
26	NM_205371	Gallus gallus cathepsin B (CTSB), mRNA	cathepsin B precursor	Gallus gallus
27	NM_001321554	Gallus gallus cathepsin C (CTSC), mRNA	dipeptidyl peptidase 1 precursor	Gallus gallus
28	NM_001318407	Gallus gallus cathepsin H (CTSH), mRNA	pro-cathepsin H precursor	Gallus gallus
29	NM_204971	Gallus gallus cathepsin K (CTSK), mRNA	cathepsin K precursor	Gallus gallus
30	NM_001281488	Gallus gallus cathepsin L1-like (LOC420160), transcript variant 1, mRNA	cathepsin L1-like isoform 1 precursor	Gallus gallus
31	NM_001281489	Gallus gallus cathepsin L1-like (LOC420160), transcript variant 2, mRNA	cathepsin L1-like isoform 2 precursor	Gallus gallus
32	NM_001281490	Gallus gallus cathepsin L1-like (LOC420160), transcript variant 3, mRNA	cathepsin L1-like isoform 3 precursor	Gallus gallus
33	NM_001031129	Gallus gallus cathepsin O (CTSO), mRNA	cathepsin O precursor	Gallus gallus
34	NM_001031345	Gallus gallus cathepsin S (CTSS), mRNA	cathepsin S precursor	Gallus gallus
35	NM_001168009	Gallus gallus cathepsin V (CTSV), mRNA	cathepsin L1 precursor	Gallus gallus
36	XM_012319066	PREDICTED: Bombus terrestris digestive cysteine proteinase 1 (LOC100648843), mRNA	digestive cysteine proteinase 1	Bombus terrestris
37	XM_015285286	PREDICTED: Gallus gallus cathepsin O (CTSO), transcript variant X1, mRNA	cathepsin O isoform X1	Gallus gallus
38	XM_015280007	PREDICTED: Gallus gallus cathepsin S (CTSS), transcript variant X1, mRNA	cathepsin S isoform X1	Gallus gallus
39	XM_015280008	PREDICTED: Gallus gallus cathepsin S (CTSS), transcript variant X2, mRNA	cathepsin S isoform X2	Gallus gallus
40	XM_417483	PREDICTED: Gallus gallus cathepsin Z (CTSZ), mRNA	cathepsin Z	Gallus gallus
41	XM_025143112	PREDICTED: Gallus gallus digestive cysteine proteinase 1-like (CYSP1L), mRNA	digestive cysteine proteinase 1-like	Gallus gallus
42	XM_015297704	PREDICTED: Gallus gallus digestive cysteine proteinase 2-like (LOC100857883), mRNA	digestive cysteine proteinase 1	Gallus gallus
43	XM_004346010	Acanthamoeba castellanii str. Neff papain family cysteine protease subfamily protein (ACA1_079690) mRNA, complete cds	papain family cysteine protease subfamily protein	Acanthamoeba castellanii
44	QDEB01047157	Asbolus verrucosus isolate Butters Asbolus_verrucosus_gDNA_contig_62972, whole genome shotgun sequence	cathepsin L1	Asbolus verrucosus
45	EU025855	Dermacentor variabilis cathepsin L-like cysteine proteinase mRNA, complete cds	cathepsin L-like cysteine proteinase	Dermacentor variabilis
46	HE565351	Dermanyssus gallinae mRNA for cathepsin L-1 (catL-1 gene)	thiol (cysteine) proteases (C1 peptidase family)	Dermanyssus gallinae
47	AB306513	Plautia stali mRNA for cathepsin L-like cysteine protease 2, complete cds	cathepsin L-like cysteine protease 2	Plautia stali
48	XM_023362720	PREDICTED: Centruroides sculpturatus cathepsin L1-like (LOC111620731), mRNA	cathepsin L1-like	Centruroides sculpturatus
49	XM_019899116	PREDICTED: Dendroctonus ponderosae cathepsin L1-like (LOC109533723), mRNA	cathepsin L1-like	Dendroctonus ponderosae
50	XM_014423541	PREDICTED: Halyomorpha halys cathepsin L1 (LOC106682597), mRNA	cathepsin L1	Halyomorpha halys
51	XM_003743768	PREDICTED: Metaseiulus occidentalis mexicain (LOC100904469), mRNA	mexicain	Metaseiulus occidentalis
52	XM_003747545	PREDICTED: Metaseiulus occidentalis zingipain-1 (LOC100898577), mRNA	zingipain-1	Metaseiulus occidentalis
53	XM_003743382	PREDICTED: Metaseiulus occidentalis zingipain-1 (LOC100905919), mRNA	zingipain-1	Metaseiulus occidentalis
54	XM_966605	PREDICTED: Tribolium castaneum cathepsin L precursor (LOC660368), mRNA	cathepsin L1	Tribolium castaneum
55	XM_966774	PREDICTED: Tribolium castaneum cathepsin L precursor (LOC660551), mRNA	cathepsin L1	Tribolium castaneum
56	XM_022802192	PREDICTED: Varroa destructor zingipain-2-like (LOC111248979), mRNA	zingipain-2-like	Varroa destructor
57	XM_022838246	PREDICTED: Varroa jacobsoni zingipain-2-like (LOC111263297), mRNA	zingipain-2-like	Varroa jacobsoni
58	JX502825	Rhipicephalus microplus voucher Muk-10-1 cathepsin L mRNA, complete cds	cathepsin L	Rhipicephalus microplus
59	JX502826	Rhipicephalus microplus voucher Pra-10-1 cathepsin L mRNA, complete cds	cathepsin L	Rhipicephalus microplus
60	EU643472	Triatoma brasiliensis cathepsin L (CatL1) mRNA, complete cds	cathepsin L	Triatoma brasiliensis
